# Supplementary material for: Single Nucleotide Polymorphisms in the Vitamin D Metabolic Pathway as Survival Biomarkers in Colorectal Cancer
Source: Cancers (Basel). 2023 Aug 12;15(16):4077. doi: 10.3390/cancers15164077 (PMC10452893; doi:10.3390/cancers15164077)
Supplement: Supplementary file 1 [file cancers-15-04077-s001.zip]

Archive with 33 entries (33 files):
- Figure S1. Vitamin D Metabolism.png
- Figure S10. Kaplan-Meier plot of progression-free survival curves with ECOG score in 127 patients with CRC.jpg
- Figure S11. Kaplan-Meier plot of progression-free survival curves with lymph node involvement in 127 patients with CRC.jpg
- Figure S12. Kaplan-Meier plot of progression-free survival curves with metastasis in 127 patients with CRC.jpg
- Figure S13. Kaplan-Meier plot of progression-free survival curves with stage in 127 patients with CRC.jpg
- Figure S14. Kaplan-Meier plot of progression-free survival curves with number of lymph node involvement in 127 patients with CRC.jpg
- Figure S15. Kaplan-Meier plot of progression-free survival curves with surgery in 127 patients with CRC.jpg
- Figure S16. Kaplan-Meier plot of progression-free survival curves with adjuvant chemotherapy in 127 patients with CRC.jpg
- Figure S17. Kaplan-Meier plot of progression-free survival curves with family history of CRC in 127 patients with CRC.jpg
- Figure S2. Kaplan Meier plot OS global.jpeg
- Figure S3. Kaplan Meier plot PFS global.jpeg
- Figure S4. Kaplan-Meier plot of overall survival curves with family history of CRC in 127 patients with CRC.jpg
- Figure S5. Kaplan-Meier plot of overall survival curves with ECOG score in 127 patients with CRC.jpg
- Figure S6. Kaplan-Meier plot of overall survival curves with metastasis in 127 patients with CRC.jpg
- Figure S7. Kaplan-Meier plot of overall survival curves with stage in 127 patients with CRC.jpg
- Figure S8. Kaplan-Meier plot of overall survival curves with number of lymph node involvement in 127 patients with CRC.jpg
- Figure S9. Kaplan-Meier plot of overall survival curves with adjuvant chemotherapy in 127 patients with CRC.jpg
- Table S1. Influence of clinical-pathological characteristics on overall survival of 127 CRC patients (1).pdf
- Table S10. Distribution of VDR haplotypes in overall survival in 127 CRC patients censored uncensored.pdf
- Table S11. Distribution of CYP27B1 haplotypes in overall survival in 127 CRC patients censored uncensored.pdf
- Table S12. Associations between VDR haplotypes and overall survival in 127 CRC patients.pdf
- Table S13. Influence of gene polymorphisms on progression-free survival of 127 CRC patients.pdf
- Table S14. Distribution of VDR haplotypes in progression free survival in 127 CRC patients censores uncensored.pdf
- Table S15. Distribution of CYP27B1 haplotypes in progression free survival in 127 CRC patients censored uncensored.pdf
- Table S16. Associations between VDR haplotypes and progression free survival in 127 CRC patients.pdf
- Table S2. Influence of clinical-pathological characteristics on progression-free survival of 127 CRC patients (1).pdf
- Table S3. Minor allele frequencies of SNPs (1).pdf
- Table S4. Hardy-Weinberg Equilibrium (OS) (1).pdf
- Table S5. Hardy-Weinberg Equilibrium (PFS) (1).pdf
- Table S6. Linkage disequilibrium of SNPs (1).pdf
- Table S7. Frequencies of the VDR haplotypes in 127 CRC patients.pdf
- Table S8. Frequencies of the CYP27B1 haplotypes in 127 CRC patients.pdf
- Table S9. Influence of gene polymorphisms on overall survival of 127 CRC patients.pdf
